# Supplementary material for: Prevalence and correlates of suicide attempts in high-risk populations: a cross-sectional study among patients receiving opioid agonist therapy in Norway
Source: BMC Psychiatry. 2022 Mar 15;22:181. doi: 10.1186/s12888-022-03829-y (PMC8922793; doi:10.1186/s12888-022-03829-y)
Supplement: Supplementary file 2 — Additional file 2. [file 12888_2022_3829_MOESM2_ESM.xlsx]

## Sheet: Additional File 2
Additional File 2
	Unadjusted OR (95 % CI)
	Injected substances during the past 30 days	Substance use during the past 30 days
		Alcohol	Amphetamines	Benzodiazepines	Cannabis	Cocaine	Opioids
Suicide attempt (ever)	0.9 (0.6–1.3)	0.9 (0.7–1.3)	1.0 (0.7–1.4)	1.0 (0.7–1.5)	1.3 (0.9–1.8)	1.3 (0.6–3.0)	1.4 (0.9–2.1)
