# Supplementary material for: Prevalence and correlates of suicide attempts in high-risk populations: a cross-sectional study among patients receiving opioid agonist therapy in Norway
Source: BMC Psychiatry. 2022 Mar 15;22:181. doi: 10.1186/s12888-022-03829-y (PMC8922793; doi:10.1186/s12888-022-03829-y)
Supplement: Supplementary file 3 — Additional file 3. [file 12888_2022_3829_MOESM3_ESM.xlsx]

## Sheet: Additional File 3
Additional File 3
	IRR (95 % CI)
	Suicide attempt
Sex (N = 595)
Males	1.0 (ref.)
Females	1.2 (0.9–1.6)
Level of education (N = 595)
- Not completed primary school	1.0 (ref.)
- Completed primary school (9 years)	0.8 (0.4–1.5)
- Completed high school (12 years)	0.8 (0.4–1.5)
- ≤ 3 years of college or university	1.0 (0.5–2.1)
- > 3 years of college or university	0.6 (0.2–2.1)
Early onset of substance use (N = 519)1)+2)	1.8 (1.3–2.3)
