# Supplementary material for: Prevalence and correlates of suicide attempts in high-risk populations: a cross-sectional study among patients receiving opioid agonist therapy in Norway
Source: BMC Psychiatry. 2022 Mar 15;22:181. doi: 10.1186/s12888-022-03829-y (PMC8922793; doi:10.1186/s12888-022-03829-y)
Supplement: Supplementary file 4 — Additional file 4. [file 12888_2022_3829_MOESM4_ESM.xlsx]

## Sheet: Additional File 4
Additional File 4
	IRR (95 % CI)
	Suicide attempts
Sex
Males	1.0 (ref.)
Females	0.9 (0.6–1.3)
Level of education
- Not completed primary school	1.0 (ref.)
- Completed primary school (9 years)	1.2 (0.6–2.8)
- Completed high school (12 years)	1.6 (0.7–3.6)
- ≤ 3 years of college or university	1.2 (0.5–3.3)
- > 3 years of college or university	0.6 (0.1–3.1)
Early onset of substance use1)	2.3 (1.6–3.1)
